# Supplementary material for: Repressive Cytosine Methylation is a Marker of Viral Gene Transfer Across Divergent Eukaryotes
Source: Mol Biol Evol. 2025 Jul 25;42(8):msaf176. doi: 10.1093/molbev/msaf176 (PMC12344493; doi:10.1093/molbev/msaf176)
Supplement: msaf176_Supplementary_Data [file msaf176_supplementary_data.zip]

Archive with 2 entries (2 files):
- SupplementaryFigures.pdf
- SupplementaryTable1.xlsx
