# Supplementary material for: Repressive Cytosine Methylation is a Marker of Viral Gene Transfer Across Divergent Eukaryotes
Source: Mol Biol Evol. 2025 Jul 25;42(8):msaf176. doi: 10.1093/molbev/msaf176 (PMC12344493; doi:10.1093/molbev/msaf176)
Supplement: msaf176_Supplementary_Data [file msaf176_supplementary_data.zip › SupplementaryTable1.xlsx]

## Sheet: Sheet1
Species	DNMT1	CMT	DIM2	DNMT3	DRM	DNMT4	DNMT5	ChloroDNMT	DNMT6	DNMT2	ORPHAN
Homo_sapiens	1	0	0	1	0	0	0	0	0	1	0	Metazoa
Corticium_candelabrum	1	0	0	1	0	0	0	0	0	1	0	Metazoa
Amphimedon_queenslandica	1	0	0	1	0	0	0	0	0	0	0	Metazoa
Monosiga_brevicollis	0	0	0	0	0	0	0	0	0	0	0	Holozoa
Salpingoeca_rosetta	0	0	0	0	0	0	0	0	0	0	0	Holozoa
Capsaspora_owczarzaki	0	0	0	0	0	0	0	0	0	0	0	Holozoa
Ministeria_vibrans	0	0	0	0	0	0	0	0	0	0	0	Holozoa
Pigoraptor_chileana	1	0	0	1	0	0	0	0	0	2	3	Holozoa
Pigoraptor_veitnamica	1	0	0	1	0	0	0	0	0	1	0	Holozoa
Sphaeroforma_arctica	0	0	0	0	0	0	0	0	0	0	0	Holozoa
Creolimax_fragrantissima	0	0	0	0	0	0	0	0	0	0	0	Holozoa
Abeoforma_whisleri	0	0	0	0	0	0	0	0	0	0	0	Holozoa
Pirum_gemmata	0	0	0	0	0	0	0	0	0	0	0	Holozoa
Amoebidium_parasiticum_6frame	0	0	0	0	0	0	0	0	0	0	0	Holozoa
Ichthyophonus_hoferi	0	0	0	0	0	0	0	0	0	0	0	Holozoa
Chromosphaera_perkinsii	0	0	0	0	0	0	0	0	0	0	0	Holozoa
Sphaerothecum_destruens_6fr	0	0	0	0	0	0	0	0	0	0	0	Holozoa
Corallochytrium_limacisporum	0	0	0	0	0	0	0	0	0	0	0	Holozoa
Syssomonas_multiformis	0	0	0	0	0	0	0	0	0	1	0	Holozoa
Schizosaccharomyces_pombe	0	0	0	0	0	0	0	0	0	1	0	Fungi
Tuber_melanosporum	0	0	1	0	0	1	1	0	0	0	0	Fungi
Neurospora_crassa	0	0	2	0	0	2	0	0	0	0	0	Fungi
Saccharomyces_cerevisiae	0	0	0	0	0	0	0	0	0	0	0	Fungi
Cryptococcus_neoformans	0	0	0	0	0	0	0	0	0	0	0	Fungi
Coprinopsis_cinerea	2	0	0	0	0	0	2	0	0	1	0	Fungi
Ustilago_maydis	0	0	0	0	0	0	0	0	0	0	0	Fungi
Mortierella_verticillata	1	0	0	0	0	0	0	0	0	2	0	Fungi
Phycomyces_blakesleeanus	1	0	1	0	0	0	0	0	0	2	0	Fungi
Mucor_circinelloides	0	0	0	0	0	0	0	0	0	2	0	Fungi
Rhizopus_oryzae	0	0	0	0	0	0	0	0	0	1	0	Fungi
Umbelopsis_ramanniana	0	0	0	0	0	0	0	0	0	2	0	Fungi
Allomyces_macrogynus	3	0	0	0	0	0	0	0	0	6	0	Fungi
Catenaria_anguillulae	3	0	0	0	0	0	0	0	0	4	0	Fungi
Batrachochytrium_dendrobatidis	0	0	0	0	0	0	0	0	0	4	1	Fungi
Spizellomyces_punctatus	0	0	0	0	0	0	1	0	0	2	1	Fungi
Rhizophagus_irregularis	1	0	2	0	0	0	0	0	0	2	1	Fungi
Coemansia_reversa	1	0	0	0	0	0	0	0	0	2	0	Fungi
Conidiobolus_coronatus	1	0	1	0	0	0	0	0	0	2	0	Fungi
Gonapodya_prolifera	1	0	0	0	0	0	0	0	0	1	0	Fungi
Piromyces_spE2	0	0	0	0	0	0	0	0	0	2	0	Fungi
Amoeboaphelidium_protococcarum	0	0	0	0	0	0	0	0	0	0	0	Fungi
Encephalitozoon_cuniculi	0	0	0	0	0	0	0	0	0	0	0	Fungi
Nematocida_parisii	0	0	0	0	0	0	0	0	0	0	0	Fungi
Paramicrosporidium_saccamoebae.gz	0	0	0	0	0	0	0	0	0	1	0	Fungi
Rozella_allomycis	0	0	0	0	0	0	0	0	0	2	0	Fungi
Parvularia_atlantis.gz	0	0	0	0	0	0	0	0	0	1	0	Holomycota
Fonticula_alba	0	0	0	0	0	0	0	0	0	1	0	Holomycota
Thecamonas_trahens	0	0	0	0	0	0	0	0	0	0	0	Obazoa
Lenisia_limosa	0	0	0	0	0	0	0	0	0	1	6	Obazoa
Pygsuia_biforma	0	0	0	0	0	0	0	0	0	2	0	Obazoa
Amoeba_proteus	8	0	0	0	0	0	1	0	1	2	5	Amoebozoa
Arcella_intermedia	3	0	0	0	0	0	0	0	3	4	0	Amoebozoa
Filamoeba_sp_ATCC50430	0	0	0	0	0	0	0	0	0	0	0	Amoebozoa
Dracoamoeba_jomungandri	0	0	0	1	0	0	0	0	1	0	0	Amoebozoa
Vermamoeba_vermiformis	2	0	0	0	0	0	0	0	0	1	0	Amoebozoa
Dictyostelium_discoideum	0	0	0	0	0	0	0	0	0	0	0	Amoebozoa
Polysphondylium_pallidum	0	0	0	0	0	0	0	0	0	0	0	Amoebozoa
Entamoeba_histolytica	0	0	0	0	0	0	0	0	0	1	0	Amoebozoa
Mastigamoeba_balamuthi	4	0	0	0	0	0	0	0	0	0	0	Amoebozoa
Acanthamoeba_castellanii	2	0	0	1	0	0	0	0	0	2	1	Amoebozoa
Rigifila_ramosa	0	0	0	0	0	0	0	0	0	2	0	CRuMs
Diphylleia_rotans	0	0	0	0	0	0	0	0	0	5	0	CRuMs
Mantamonas_plastica	0	0	0	0	0	0	0	0	0	0	1	CRuMs
Mantamonas_sphyraenae	0	0	0	0	0	0	0	0	0	0	0	CRuMs
Nutomonas_longa	0	0	0	0	0	0	0	0	0	0	0	Ancyromonadida
Ancyromonas_sigmoides	0	0	0	0	0	0	0	0	0	0	0	Ancyromonadida
Fabomonas_tropica	0	0	0	0	0	0	0	0	0	0	2	Ancyromonadida
Gefionella_okellyi	0	0	0	0	0	0	0	0	0	0	0	Malawimonadida
Malawimonas_californiana	0	0	0	0	0	0	0	0	0	0	0	Malawimonadida
Malawimonas_jakobiformis	0	0	0	0	0	0	0	0	0	0	0	Malawimonadida
Arabidopsis_thaliana	2	3	0	0	2	0	0	0	0	1	0	Embryophyta
Physcomitrella_patens	0	0	0	1	2	0	0	0	0	0	0	Embryophyta
Penium_margaritaceum	3	5	0	0	3	0	0	0	0	3	0	Charophyta
Coleochaete_scutata	2	2	0	1	0	0	0	0	0	0	0	Charophyta
Spirogloea_muscicola	0	0	0	2	0	0	0	3	0	3	0	Charophyta
Mesotaenium_endlicherianum	1	1	0	1	1	0	0	1	0	1	0	Charophyta
Chara_braunii.gz	0	1	0	0	2	0	0	0	0	1	0	Charophyta
Klebsormidium_nitens	1	1	0	2	3	0	0	1	0	1	6	Charophyta
Chlamydomonas_reinhardtii	6	0	0	0	0	0	0	0	0	1	0	Chlorophyta
Volvox_cartieri	1	0	0	0	0	0	0	0	0	1	0	Chlorophyta
Dunaliella_salina	2	0	0	0	0	0	0	1	0	0	2	Chlorophyta
Coccomyxa_subellipsoidea.gz	1	1	0	0	0	0	0	2	0	1	2	Chlorophyta
Ulva_mutabilis.gz	3	0	0	0	0	0	0	1	0	2	0	Chlorophyta
Caulerpa_lentillifera	2	1	0	0	0	0	0	1	0	1	0	Chlorophyta
Chlorella_vulgaris	1	1	0	0	0	0	0	1	0	0	0	Chlorophyta
Chlorella_variabilis	2	1	0	1	0	0	0	1	0	0	2	Chlorophyta
Chlorella_sp99.gz	1	1	0	0	0	0	0	1	0	0	2	Chlorophyta
Nephroselmis_pyriformis	2	0	0	0	0	0	0	1	1	1	0	Chlorophyta
Ostreococcus_tauri	0	0	0	0	0	0	0	1	0	0	0	Chlorophyta
Micromonas_pusilla	3	0	0	0	0	0	1	3	1	2	0	Chlorophyta
Prasinoderma_coloniale	2	0	0	0	0	0	1	0	1	1	0	Prasinodermophyta
Cycnidioschyzion_merolae	0	0	0	1	0	0	0	0	0	0	0	Rhodophyta
Galdieria_sulphuraria	0	0	0	1	0	0	0	0	0	0	0	Rhodophyta
Gracilariopsis_chorda.gz	0	0	0	0	0	0	0	0	0	0	0	Rhodophyta
Chondrus_crispus	0	0	0	0	0	0	0	0	0	0	0	Rhodophyta
Rhodosorus_marinus	0	0	0	0	0	0	0	0	0	2	0	Rhodophyta
Pyropia_yezoensis	0	0	0	0	0	0	0	0	0	0	0	Rhodophyta
Gloeochaete_wittrockiana	1	0	0	1	0	0	0	0	0	1	1	Glauchophyta
Cyanophora_paradoxa	2	0	0	1	0	0	0	0	0	0	0	Glauchophyta
Rhodelphis_limneticus	0	0	0	0	0	0	0	0	0	1	0	Rhodelphis
Rhodelphis_marinus	0	0	0	0	0	0	0	0	0	1	0	Rhodelphis
Palpitomonas_bilix	0	0	0	0	0	0	0	0	0	1	0	Palpitomonas
Telonema_sp	0	0	0	0	0	0	1	0	7	2	0	Telonemia
Telonema_subtile	2	1	0	0	0	0	1	0	7	1	0	Telonemia
Goniomonas_pacifica	0	0	0	4	0	0	0	0	0	2	1	Cryptista
Cryptomonas_curvata	0	0	0	0	0	0	0	0	0	1	0	Cryptista
Baffinella_frigidus	0	0	0	0	0	0	0	0	0	1	0	Cryptista
Geminigera_cryophila	0	0	0	0	0	0	0	0	2	2	0	Cryptista
Guillardia_theta	0	0	0	0	0	0	0	0	0	2	0	Cryptista
Prymnesium_parvum	0	0	0	0	0	0	0	0	2	0	3	Haptista
Emiliania_huxleyi	0	2	0	0	0	0	2	0	8	2	0	Haptista
Gephyrocapsa_oceanica	0	1	0	0	0	0	0	0	5	2	0	Haptista
Chrysochromulina_tobinii	0	0	0	0	0	0	1	0	1	1	0	Haptista
Prymnesium_parvum	0	0	0	0	0	0	0	0	2	0	3	Haptista
Diacronema_sp	0	0	0	0	0	0	0	0	2	2	0	Haptista
Diacronema_lutheri	0	0	0	0	0	0	0	0	2	1	0	Haptista
Raphidiophrys_heterophryoidea	0	0	0	0	0	0	0	0	1	5	0	Centrohelida
Acanthocystis_sp_HF-20	0	0	0	0	0	0	0	0	0	1	0	Centrohelida
Pterocystis_sp_00344	0	0	0	0	0	0	0	0	1	3	0	Centrohelida
Choanocystis_sp_HF-7	0	0	0	0	0	0	0	0	1	2	0	Centrohelida
Ectocarpus_siliculosus	0	0	0	0	0	0	0	0	0	1	0	Stramenopila
Chattonella_subsalsa	0	0	0	0	0	0	0	0	0	3	0	Stramenopila
Cladosiphon_okamuranus	0	0	0	0	0	0	0	0	0	0	0	Stramenopila
Saccharina_japonica	0	0	0	0	0	0	0	0	0	1	0	Stramenopila
Nannochloropsis_gaditana	0	0	0	0	0	0	0	0	0	1	0	Stramenopila
Aureococcus_anophagefferens	0	0	0	0	0	0	1	0	1	0	5	Stramenopila
Phaeodactylum_tricornutum	0	0	0	0	0	0	0	0	0	0	0	Stramenopila
Thalassiosira_pseudonana	0	0	0	0	0	0	0	0	1	0	0	Stramenopila
Phytophthora_infestans	0	0	0	0	0	0	0	0	0	0	0	Stramenopila
Saprolegnia_parasitica	0	0	0	0	0	0	0	0	0	0	0	Stramenopila
Albugo_laibachii	0	0	0	0	0	0	0	0	0	0	0	Stramenopila
Aurantiochytrium_limacinum	0	0	0	0	0	0	0	0	0	2	0	Stramenopila
Aplanochytrium_kerguelense	0	0	0	0	0	0	0	0	1	2	0	Stramenopila
Aplanochytrium_stocchinoi	0	0	0	0	0	0	0	0	1	2	2	Stramenopila
Schizochytrium_aggregatum	0	0	0	0	0	0	0	0	0	1	0	Stramenopila
Hondaea_fermentalgiana	0	0	0	0	0	0	0	0	0	2	0	Stramenopila
Cafeteria_burkhardae	0	0	0	0	0	0	0	0	0	0	0	Stramenopila
Halocafeteria_seosinensis	0	0	0	0	0	0	0	0	0	0	0	Stramenopila
Bicosoecida_sp_ms1	0	0	0	0	0	0	0	0	0	0	0	Stramenopila
MAST-04C_sp_MAST-4C-sp1	0	0	0	0	0	0	1	0	1	3	3	Stramenopila
MAST-04A_sp_MAST-4A-sp1	0	0	0	1	0	0	1	0	0	2	2	Stramenopila
MAST-03A_sp_MAST-3A-sp1	0	0	0	1	0	0	0	0	0	0	0	Stramenopila
Haloplacidia_sp_CaronLabIsolate	0	0	0	0	0	0	0	0	0	1	0	Stramenopila
Haloplacidia_sp	0	0	0	0	0	0	0	0	0	1	0	Stramenopila
Blastocystis_hominis.gz	0	0	0	0	0	0	0	0	0	1	0	Stramenopila
Colponemidia_sp	0	0	0	0	0	0	0	0	0	4	0	Alveolata
Cryptosporidium_muris	0	0	0	0	0	0	0	0	0	1	0	Alveolata
Cryptosporidium_parvum	0	0	0	0	0	0	0	0	0	1	0	Alveolata
Gregarina_niphandrodes	0	0	0	0	0	0	0	0	0	2	0	Alveolata
Plasmodium_falciparum	0	0	0	0	0	0	0	0	0	0	0	Alveolata
Toxoplasma_gondii	0	0	0	0	0	0	0	0	0	2	0	Alveolata
Eimeria_tenella	0	0	0	0	0	0	0	0	0	0	0	Alveolata
Cryptosporidium_parvum	0	0	0	0	0	0	0	0	0	0	0	Alveolata
Vitrella_brassicaformis	0	0	0	0	0	0	0	0	0	0	0	Alveolata
Chromera_velia	0	0	0	0	0	0	0	0	0	4	0	Alveolata
Oxyrrhis_marina	0	0	0	0	0	0	1	0	2	1	0	Alveolata
Perkinsus_marinus	0	0	0	0	0	0	0	0	0	1	0	Alveolata
Amoebophrya_ceratii	0	0	0	0	0	0	0	0	3	1	0	Alveolata
Symbiodinium_minutum	0	0	0	0	0	0	0	0	0	0	0	Alveolata
Symbiodinium_kawagutii	0	0	0	3	0	0	1	0	1	1	6	Alveolata
Hematodinium_sp	0	0	0	0	0	0	3	0	0	10	0	Alveolata
Protocruzia_adherens	0	0	0	0	0	0	0	0	0	1	0	Alveolata
Paramecium_tetraurelia	0	0	0	0	0	0	0	0	0	0	0	Alveolata
Oxytricha_trifallax	0	0	0	0	0	0	0	0	0	0	0	Alveolata
Tetrahymena_thermophila	0	0	0	0	0	0	0	0	0	0	0	Alveolata
Ichthyophthirius_multifiliis	0	0	0	0	0	0	0	0	0	0	0	Alveolata
Paulinella_micropora	0	0	0	0	0	0	0	0	2	0	0	Rhizaria
Paulinella_chromatophora	0	0	0	0	0	0	0	0	2	0	0	Rhizaria
Mataza_sp_D1	0	0	0	0	0	0	0	0	1	0	0	Rhizaria
Brevimastigomonas_motovehiculus	0	0	0	0	0	0	0	0	0	0	0	Rhizaria
Nonionella_stella	0	0	0	0	0	0	0	0	2	2	1	Rhizaria
Lapot_gusevi	0	0	0	0	0	0	0	0	0	0	0	Rhizaria
Leptophrys_vorax	0	0	0	0	0	0	0	0	0	2	0	Rhizaria
Reticulomyxa_filosa	0	0	0	0	0	0	0	0	0	1	0	Rhizaria
Bigelowiella_natans	0	0	0	0	0	0	0	0	3	1	0	Rhizaria
Plasmodiophora_brassicae	0	0	0	0	0	0	0	0	0	0	0	Rhizaria
Lotharella_oceanica	0	0	0	0	0	0	0	0	0	0	0	Rhizaria
Hemimastix_kukwesjijk	0	0	0	0	0	0	0	0	0	0	0	Hemimastigophora
Ancoracysta_twista	0	0	0	0	0	0	0	0	0	2	1	Hemimastigophora
Spironema_multiciliatum	0	0	0	0	0	0	0	0	0	0	0	Hemimastigophora
Percolomonas_sp_WS	0	0	0	0	0	0	0	0	0	0	0	Heterolobosea
Pharyngomonas_kirbyi	0	0	0	0	0	0	0	0	0	0	0	Heterolobosea
Naegleria_gruberi	1	0	0	0	0	0	0	0	0	1	0	Heterolobosea
Neovahlkampfia_damariscottae	2	0	0	0	0	0	0	0	0	0	1	Heterolobosea
Euglena_gracilis	1	0	0	0	0	0	1	0	0	2	0	Euglenozoa
Euglena_longa	1	0	0	0	0	0	1	0	0	3	0	Euglenozoa
Entosiphon_sulcatum	1	0	0	0	0	0	0	0	0	0	3	Euglenozoa
Sulcionema_specki	0	0	0	0	0	0	2	0	0	4	0	Euglenozoa
Rhynchopus_humris	0	0	0	0	0	0	2	0	2	5	0	Euglenozoa
Hemistasia_phaeocysticola	0	0	0	2	0	0	1	0	3	3	1	Euglenozoa
Bodo_saltans	0	0	0	0	0	0	0	0	0	0	0	Euglenozoa
Neobodo_designis	0	0	0	0	0	0	0	0	0	1	0	Euglenozoa
Trypanosoma_brucei	0	0	0	0	0	0	0	0	1	0	0	Euglenozoa
Trypanosoma_cruzi	0	0	0	0	0	0	0	0	0	0	0	Euglenozoa
Leishmania_major	0	0	0	0	0	0	0	0	1	0	0	Euglenozoa
Leptomonas_seymouri.gz	0	0	0	0	0	0	0	0	0	0	0
Strigomonas_culicis.gz	0	0	0	0	0	0	0	0	0	0	0
Angomonas_deanei.gz	0	0	0	0	0	0	0	0	0	0	0
Stygiella_incarcerata	0	0	0	0	0	0	0	0	0	0	5	Jakobida
Andalucia_godoyi	0	0	0	0	0	0	0	0	0	2	0	Jakobida
Anaeramoeba_ignava	0	0	0	0	0	0	0	0	0	0	4	Anaeramoeba
Anaeramoeba_flamelloides	0	0	0	0	0	0	0	0	0	0	2	Anaeramoeba
Trichomonas_vaginalis	0	0	0	0	0	0	0	0	0	0	0	Parabasalia
Giardia_lamblia	0	0	0	0	0	0	0	0	0	0	0	Fornicata
Spironucleus_salmonicida	0	0	0	0	0	0	0	0	0	0	0	Fornicata
Kipferlia_bialata	0	0	0	0	0	0	0	0	0	0	0	Fornicata
Carpediemonas_membranifera	0	0	0	0	0	0	0	0	0	0	0	Fornicata
Barthelona_sp_PAP020	0	0	0	0	0	0	0	0	0	0	2
Trimastix_marina	0	0	0	0	0	0	0	0	0	0	0	Preaxostyla
Paratrimastix_pyriformis	0	0	0	0	0	0	0	0	0	1	0	Preaxostyla
Monocercomonoides_exilis	0	0	0	0	0	0	0	0	0	0	0	Preaxostyla
Ancoracysta_twista	0	0	0	0	0	0	0	0	0	1	0
Spironema_sp	0	0	0	0	0	0	0	0	0	0	0
